# Supplementary material for: Robust autoactivation for apoptosis by BAK but not BAX highlights BAK as an important therapeutic target
Source: Cell Death Dis. 2020 Apr 23;11(4):268. doi: 10.1038/s41419-020-2463-7 (PMC7181796; doi:10.1038/s41419-020-2463-7)
Supplement: Supplementary file 8 — Supplementary Table 1 [file 41419_2020_2463_MOESM8_ESM.xlsx]

## Sheet: Sheet1
Stimulus	Triggera,b,c	Targeta,b,c	Mito/cell system	Assessmentd	Figures
7D10	BAK	F-BAKG51C	MEF	co-IP, IP, linkage	Fig 2, S2, S5
7D10	BAK	BAX-S184L (S55C,R94C)	MEF	prot K, co-IP, linkage	Fig 3, S3
7D10	BAK	BAX (rec. and HeLa cytosol)	MEF, HeLa	translocation, insertion, prot K	Fig 4
7D10	BAK	BAXR34A	MEF	translocation, insertion	Fig 5g
3C10	BAX-S184L(S55C,R94C)	BAK	MEF	prot K, linkage	Fig 5b,c
3C10	F-BAX-S184L	BAX-S184LR34A	MEF	IP	Fig 5e
3C10	F-BAX-S184L	BAXR34A	MEF	translocation, insertion	Fig 5g
Nil	BAX or BAXR109D	Mouse BAK (C14,C154)	MLM, Bak-/-MLM	prot K, cyt c release	Fig 6, S4
